# Supplementary material for: Human Forebrain Organoid-Derived Extracellular Vesicle Labeling with Iron Oxides for In Vitro Magnetic Resonance Imaging
Source: Biomedicines. 2022 Nov 28;10(12):3060. doi: 10.3390/biomedicines10123060 (PMC9775717; doi:10.3390/biomedicines10123060)
Supplement: Supplementary file 1 [file biomedicines-10-03060-s001.zip]

Archive with 1 entries (1 files):
- biomedicines-2035930-supplementary.pdf
